# Supplementary material for: Optimization of Piezoresistive Response of Elastomeric Porous Structures Based on Carbon-Based Hybrid Fillers Created by Selective Laser Sintering
Source: Polymers (Basel). 2023 Nov 14;15(22):4404. doi: 10.3390/polym15224404 (PMC10674563; doi:10.3390/polym15224404)
Supplement: Supplementary file 1 [file polymers-15-04404-s001.zip]

Archive with 1 entries (1 files):
- polymers-2675769-supplementary.pdf
